# Supplementary material for: Bioactive Phytochemicals from Salix pseudolasiogyne Twigs: Anti-Adipogenic Effect of 2′-O-Acetylsalicortin in 3T3-L1 Cells
Source: Int J Mol Sci. 2022 Oct 9;23(19):12006. doi: 10.3390/ijms231912006 (PMC9570486; doi:10.3390/ijms231912006)
Supplement: Supplementary file 1 [file ijms-23-12006-s001.zip]

Archive with 1 entries (1 files):
- ijms-1938227-supplementary.pdf
